# Supplementary material for: Baf155 regulates skeletal muscle metabolism via HIF-1a signaling
Source: PLoS Biol. 2023 Jul 21;21(7):e3002192. doi: 10.1371/journal.pbio.3002192 (PMC10396025; doi:10.1371/journal.pbio.3002192)
Supplement: S1 Data — (XLSX) [file pbio.3002192.s012.xlsx]

## Sheet: Fig. 1A
Baf155 mRNA expression level
	Baf155 WT			Baf155 ΔMF
	WT1	WT2	WT3	MT1	MT2	MT3
TA	1.01991	1.12249	0.877956	0.0559036	0.143139	0.073709
EDL	0.715672	1.32947	1.07056	0.284798	0.16745	0.198314
GA	1.02959	0.931019	1.05034	0.0993302	0.103211	0.153021
SOL	0.862524	1.20286	0.991656	0.496602	0.196402	0.209063
Q	0.768664	1.16878	1.11348	0.0593458	0.140319	0.0650089
Average
	Baf155 WT	Baf155 ΔMF
TA	1.00679	0.0909171
EDL	1.03857	0.216854
GA	1.00365	0.118521
SOL	1.01901	0.300689
Q	1.01697	0.0882246

## Sheet: Fig. 1C
Densitometric quantification of Baf155
	Baf155 WT			Baf155 ΔMF
	WT1	WT2	WT3	MT1	MT2	MT3
Baf155/a-Tub. (/WT)	0.948768	1.09427	0.956962	0.548251	0.554536	0.42144
Average
	Baf155 WT	Baf155 ΔMF
Baf155/a-Tub. (/WT)	1	0.508076

## Sheet: Fig. 1E
Densitometric quantification of each protein
	Baf155 WT			Baf155 ΔMF
	WT1	WT2	WT3	MT1	MT2	MT3
Brg1/a-Tub. (/WT)	0.881307	1.06362	1.05507	0.930544	1.03074	0.952871
Snf5/a-Tub. (/WT)	0.906442	1.01063	1.08293	0.889068	1.11075	1.12429
Baf170/a-Tub. (/WT)	0.905222	1.10624	0.988533	0.83628	0.933814	0.764598
Average
	Baf155 WT	Baf155 ΔMF
Brg1/a-Tub. (/WT)	1	0.971386
Snf5/a-Tub. (/WT)	1	1.04137
Baf170/a-Tub. (/WT)	1	0.844897

## Sheet: Fig. 1F
mRNA expression level of each gene
	Baf155 WT			Baf155 ΔMF
	WT1	WT2	WT3	MT1	MT2	MT3
Brg1	0.884084	0.960363	1.19935	0.919476	1.65517	1.16609
Snf5	0.854676	1.11642	1.06107	0.648459	1.05549	0.890773
Baf170	0.875073	1.04769	1.12814	1.53015	0.65396	1.03279
Average
	Baf155 WT	Baf155 ΔMF
Brg1	1.0146	1.24691
Snf5	1.01072	0.864908
Baf170	1.01697	1.0723

## Sheet: Fig. 1H
Densitometric quantification of each protein
	Baf155 WT			Baf155 ΔMF
	WT1	WT2	WT3	MT1	MT2	MT3
Arid1a/a-Tub. (/WT)	0.881021	1.11467	1.00431	1.29869	0.825053	0.844625
Brm/a-Tub. (/WT)	1.03527	1.0046	0.960127	1.48536	0.702707	1.12802
Baf60a/a-Tub. (/WT)	0.782655	1.16782	1.04953	1.47708	1.11128	1.05437
Baf60b/a-Tub. (/WT)	1.07929	1.12756	0.793153	1.23924	1.12717	1.12636
Baf60c/a-Tub. (/WT)	0.869613	1.22585	0.90454	1.35636	1.05014	0.874498
Average
	Baf155 WT	Baf155 ΔMF
Arid1a/a-Tub. (/WT)	1	0.989456
Brm/a-Tub. (/WT)	1	1.10536
Baf60a/a-Tub. (/WT)	1	1.21425
Baf60b/a-Tub. (/WT)	1	1.16426
Baf60c/a-Tub. (/WT)	1	1.09367

## Sheet: Fig. 2B
		Grip strength	N/g		Average
Baf155 WT	WT1	173.933	0.0541493			N/g
	WT2	164.9	0.0623647		Baf155 WT	0.0627794
	WT3	180.467	0.0638907		Baf155 ΔMF	0.0646766
	WT4	191.267	0.0677143
	WT5	212.033	0.0734748
	WT6	180.5	0.0628587
	WT7	183	0.0588399
	WT8	185.3	0.0633161
	WT9	194.133	0.0624196
	WT10	183.567	0.0535766
	WT11	210.267	0.073121
	WT12	182.8	0.0587756
	WT13	193.567	0.0616312
Baf155 ΔMF	MT1	184.167	0.0586382
	MT2	161.833	0.0690019
	MT3	172.6	0.0657331
	MT4	189.333	0.068262
	MT5	187.033	0.0697403
	MT6	187.8	0.0646207
	MT7	201.433	0.0724646
	MT8	187.4	0.0576283
	MT9	188.2	0.0605119
	MT10	179.367	0.0547119
	MT11	213.933	0.0687633
	MT12	183.2	0.0634833
	MT13	179.633	0.0672367

## Sheet: Fig. 2C and 2D
		Hanging time	Haing impulse		Average
Baf155 WT	WT1	19.0024	598.575			Running time	Running distance
	WT2	32.0938	832.191		Baf155 WT	33.5219	950.635
	WT3	47.7929	1323.86		Baf155 ΔMF	77.953	2069.91
	WT4	30.1208	834.347
	WT5	45.0571	1275.12
	WT6	26.2333	752.897
	WT7	34.3528	1037.45
Baf155 ΔMF	MT1	36.7881	1133.07
	MT2	134.75	3099.25
	MT3	33.3926	859.859
	MT4	86.7542	2359.71
	MT5	48.1688	1266.84
	MT6	135.919	3778.56
	MT7	69.8976	1992.08

## Sheet: Fig. 2E and 2F
		Running time	Running distance		Average
Baf155 WT	WT1	132	1969			Running time	Running distance
	WT2	150.667	2381		Baf155 WT	120.541	1694.81
	WT3	136.75	2073.5		Baf155 ΔMF	141.995	2157.52
	WT4	104.667	1429
	WT5	113.5	1596
	WT6	132.8	1881
	WT7	171.55	2762.2
	WT8	116.417	1553.33
	WT9	87.5	1045
	WT10	94.2667	1153.27
	WT11	107.25	1385.5
	WT12	111.7	1465.6
	WT13	105.217	1345.9
	WT14	101.833	1288
	WT15	160.5	2497
	WT16	102.033	1291.6
Baf155 ΔMF	MT1	156.867	2529.8
	MT2	146.017	2277.37
	MT3	152.583	2427
	MT4	151.1	2391.4
	MT5	168.667	2813
	MT6	135.733	2051.13
	MT7	120.433	1733.67
	MT8	101.5	1372
	MT9	159.667	2477
	MT10	157.517	2425.4
	MT11	131.85	1862
	MT12	178.183	2927.77
	MT13	163.85	2577.4
	MT14	117.5	1575
	MT15	126.15	1748
	MT16	104.3	1332.4

## Sheet: Fig. 3A
Downregulated genes
	Full name	Other names	logFC	Expression level(MT/WT)	P.Value
Gm10591	Predicted gene 10591		-3.23126	0.106486	0.00353373
Gm13304	Predicted gene 13304		-3.23126	0.106486	0.00353373
Socs1	Suppressor Of Cytokine Signaling 1	JAB; Cish1; Cish7; SSI-1; SOCS-1	-2.15884	0.223937	0.00136806
Cish	Cytokine Inducible SH2 Containing Protein	Cis; F17; F23; CIS1; SOCS; CIS-1	-2.11792	0.230379	0.000244534
Oas2	2'-5'-Oligoadenylate Synthetase 2	Oasl11	-1.836	0.280098	0.00211512
Kcnf1	Potassium Voltage-Gated Channel Modifier Subfamily F Member 1	Kv5.1; Gm1182	-1.66568	0.315195	0.00511721
Smarcc1	SWI/SNF Related, Matrix Associated, Actin Dependent Regulator Of Chromatin Subfamily C Member 1(Srg3)	Rsc8; SRG3; msp3; BAF155; AI115498	-1.4691	0.361208	2.11771e-06
Ifit1	Interferon Induced Protein With Tetratricopeptide Repeats 1	P56; ISG56; Ifi56	-1.4508	0.365818	0.00697992
Pf4	Platelet Factor 4	Cxcl4; Scyb4	-1.44498	0.367297	0.00918551
Ms4a6b	Membrane-spanning 4-domains, subfamily A, member 6B	1810027D10Rik	-1.41422	0.375212	0.00886371
Chac1	ChaC Glutathione Specific Gamma-Glutamylcyclotransferase 1	1810008K03Rik	-1.35899	0.389855	8.86413e-05
Nfil3	Nuclear Factor, Interleukin 3 Regulated	E4BP4; AV225605	-1.33772	0.395646	0.00126741
Socs3	Suppressor Of Cytokine Signaling 3	Cis3; Ef10; Ssi3; Cish3; EF-10; SSI-3	-1.23127	0.425943	0.00347873
Mafb	MAF BZIP Transcription Factor B	kr; Krml; Krml1; Kreisler	-1.22238	0.428576	0.000323934
Lyve1	Lymphatic Vessel Endothelial Hyaluronan Receptor 1	Xlkd1; Lyve-1; Crsbp-1; 1200012G08Rik	-1.19756	0.436013	0.00124464
Hspa1b	Heat Shock Protein Family A (Hsp70) Member 1B	Hsp70; hsp68; Hsp70-1; Hsp70.1	-1.19069	0.438093	0.000625325
Cebpd	CCAAT/Enhancer Binding Protein Delta	c/EBPdelta	-1.13477	0.455406	3.16092e-05
Ostn	Osteocrin	Ostc	-1.09998	0.466524	0.00488938
Mfsd7b	Major Facilitator Superfamily Domain Containing 7	FLVCR; Flvcr1; 9630055N22Rik	-1.08937	0.469967	6.33578e-06
Hspa1a	Heat Shock Protein Family A (Hsp70) Member 1A	Hsp72; hsp68; Hsp70-3; Hsp70.3; hsp70A1	-1.0166	0.494279	0.000143024
Pnpla3	Patatin Like Phospholipase Domain Containing 3	Adpn	-0.994774	0.501814	0.00722169
Retnla	Resistin Like Bet	HIMF; Xcp2; Fizz1; RELMa; Fizz-1; RELMalpha; RELM-alpha; 1810019L16Rik	-0.987495	0.504353	0.00810326
Mnda	Myeloid Cell Nuclear Differentiation Antigen		-0.984194	0.505508	0.00425088
Rnaset2b	Ribonuclease T2	C79750; Rnaset2; RNASE6PL; 0610007O07Rik; 4833423A10Rik; 4930532K22Rik	-0.980271	0.506885	0.0085486
Smpd3	Sphingomyelin Phosphodiesterase 3	fro; nSMase2; AI427456; AW537966; 4631433G07Rik	-0.953191	0.516489	0.00103724
Atf3	Activating Transcription Factor 3	LRG-21	-0.946093	0.519036	1.54403e-05
Ccl9	Chemokine ligand 9	CCF18; MRP-2; Scya9; Scya10	-0.93608	0.522651	0.00940375
Tbxas1	Thromboxane A Synthase 1	TS; TXS; CYP5; THAS; TXAS; CYP5A1	-0.935377	0.522906	0.00968522
Mndal	Myeloid Cell Nuclear Differentiation Antigen	Gm2785; Ifi212	-0.924555	0.526843	0.00361789
Cdh4	Cadherin 4	Rcad; R-CAD; R-Cadh; AW120700	-0.89143	0.53908	0.00191349
Lgals3bp	Galectin 3 Binding Protein	90K; CyCAP; Ppicap; MAC-2BP; Tango10b	-0.864596	0.5492	0.00842541
Gadd45g	Growth Arrest And DNA Damage Inducible Gamma	CR6; DDIT2; OIG37; C86281; AI327420	-0.81398	0.568811	0.00114016
Cd163	CD163 Molecule	CD163v2; CD163v3	-0.781831	0.581628	0.004166
Socs2	Suppressor Of Cytokine Signaling 2	hg; JAB; CIS2; Cish2; SSI-2; SOCS-2; AI527257; AW108012; 8030460M17; D130043N08Rik	-0.768988	0.586829	0.00168653
Pi16	Peptidase Inhibitor 16	Cripi; PI-16; 1200009H11Rik	-0.751349	0.594048	0.00228305
Rcan1	Regulator Of Calcineurin 1	CSP1; DSC1; RCN1; Dscr1; MCIP1; CALP1L; Adapt78	-0.728098	0.603699	0.000132275
Ifi207	Interferon activated gene 207	Pyhin-A; AI607873	-0.704419	0.613689	0.000794904
Pnck	Pregnancy Up-Regulated Nonubiquitous CaM Kinase	Punc; Bstk3; Camk1b; CaMKlb2; caMKlb1; CaMKIbeta2	-0.702174	0.614645	0.00597557
Sirpa	Signal Regulatory Protein Alpha	Bit; P84; SIRP; SHP-1; CD172a; Ptpns1; SHPS-1; AI835480	-0.696909	0.616892	0.00570281
Dkk3	Dickkopf WNT Signaling Pathway Inhibitor 3	C87148; AW061014	-0.695059	0.617684	0.000926932
Tnfrsf12a	TNF Receptor Superfamily Member 12A	Fn14; HPIP; C87282; TweakR; TWEAK-R; AI255180	-0.675487	0.626121	0.00867169
Thbs1	Thrombospondin 1	TSP1; TSP-1; tbsp1; Thbs-1	-0.666955	0.629834	0.000923996
Fam124a	Family With Sequence Similarity 124 Member A	EG629059	-0.664001	0.631126	0.00930099
Atp13a5	ATPase 13A5	C630015F21Rik	-0.661381	0.632273	0.0080113
Lrrc75a	Leucine Rich Repeat Containing 75A	Fam211a	-0.646656	0.638759	0.00765995
Pusl1	Pseudouridylate Synthase-Like 1	D18346; AI853843; 2810021I11Rik	-0.644825	0.63957	0.00847003
Anxa1	Annexin A1	Lpc1, Anx1, Lpc1, AnxA1	-0.623299	0.649185	0.00250065
Grem2	Gremlin 2, DAN Family BMP Antagonist	Prdc; Gremlin2	-0.622186	0.649686	0.00583843
Lsp1	Lymphocyte-Specific Protein 1	p50; WP34; pp52; Lsp-1	-0.610293	0.655064	0.00595462
Dut	Deoxyuridine Triphosphatase	Dutp; dUTPase; D2Bwg0749e; 5031412I06Rik; 5133400F09Rik	-0.609374	0.655481	0.00494318
Dpp4	Dipeptidyl Peptidase 4	Cd26; THAM; Dpp-4	-0.607428	0.656366	0.00559617
Ptges	Prostaglandin E Synthase	Pges; mPGES; mPGES-1; D2Ertd369e; 2410099E23Rik	-0.606997	0.656562	0.0037581
Irf2bp2	Interferon Regulatory Factor 2 Binding Protein 2	IRF-2BP2; E130305N23Rik	-0.604265	0.657807	0.000494158
Rasd2	RASD Family Member 2	Rhes; TEM2; TEM-2; AU045414; 4930526B11Rik	-0.578858	0.669494	0.00760858
Rab3il1	RAB3A Interacting Protein Like 1	C76746; AI115013; Rab3ail1; 1200014K04Rik	-0.574759	0.671399	0.0020027
Dse	Dermatan Sulfate Epimerase	Sart2; DS-epi1; AI480506; 6030499O08; B130024B19Rik	-0.548881	0.68355	0.00270812
Tubb2a	Tubulin Beta 2A Class IIa	Tubb2; M(beta)2	-0.542446	0.686606	0.00927173
Mybph	Myosin Binding Protein H	MyBP-H; AI385643	-0.538522	0.688476	0.00335495
Cd248	CD248 Molecule	Tem1; Cd164l1; AI842296; 2610111G01Rik	-0.534316	0.690486	0.00854488
Mfap5	Microfibrillar associated protein 5	MAGP-2; MFAP-5	-0.502043	0.706106	0.00487486
Tuba1b	Tubulin alpha 1b	Tuba2	-0.496372	0.708887	0.00986561
S100a10	S100 calcium binding protein A10	42C; p10; p11; CAL12; CLP11; Cal1l; AA409961; AL024248	-0.494277	0.709917	0.00855153
Mcc	Mutated in colorectal cancers	E330037C19; D18Ertd451e	-0.491212	0.711427	0.00381481
Gstm2	Glutathione S-transferase Mu2	Gstb2; Gstb-2	-0.465947	0.723996	0.00472808
Hfe	Hemochromatosis	MR2	-0.449067	0.732516	0.00211629
Ppp1r27	Protein phosphatase1 regulatory subunit 27	toonin; Dysfip1; 1110033I14Rik	-0.444755	0.734709	0.00363458
Spg21	Spastic paraplegia 21 (Autosomal recessive, mast syndrome)	MAST; ACP33; GL010; BM-019; C78576; D9Wsu18e	-0.440636	0.73681	0.00520128
Tuba1a	Tubulin alpha 1a	Tuba1; Tuba-1	-0.434944	0.739722	0.00324479
Anxa2	Annexin A2	Cal1h, AW215814	-0.43463	0.739883	0.00493026
Errfi1	ErbB receptor feedback inhibitor 1	Mig6; RALT; Mig-6; AI788755; 1300002F13Rik	-0.42018	0.747331	0.00697055
Lrtm1	Leucine Rich repeats and transmembrane domains 1	A930016D02Rik	-0.415306	0.749861	0.00230774
Sdc4	Syndecan 4	S4; Synd4; AA959608; AW108331; ryudocan; syndecan-4	-0.391981	0.762082	0.00627844
Helz2	Helicase with zinc finger 2	PDIP1; mPDIP1; Pric285; mKIAA1769	-0.387373	0.764521	0.00664483
Itga11	Integrin subunit alpha 11	4732459H24Rik	-0.382477	0.76712	0.00686403
Snx18	Sorting nexin 18	Snag1	-0.374876	0.771172	0.00669768
Maf	MAF BZIP Transcription Factor	c-maf; AW047063; 2810401A20Rik; A230108G15Rik	-0.318972	0.801641	0.00359779
Xbp1	X-box binding protein 1	TREB5; XBP-1; TREB-5; D11Ertd39e	-0.272891	0.827659	0.00972164
Upregulated genes
	Full name	Other names	logFC	Expression level(MT/WT)	P.Value
Ccl21b	C-C Motif Chemokine Ligand 21	SLC, CKb9, TCA4, 6Ckine, Scya21, 6CKBAC1, Scya21a, AI159701	6.03404	65.5281	0.000190182
Pcdh11x	Protocadherin 11 X-Linked		3.68722	12.8814	0.000314773
Kbtbd12	Kelch Repeat And BTB Domain Containing 12	KLHDC6, 4833415F11Rik	1.04752	2.06697	1.42616e-06
Gar1	GAR1 Ribonucleoprotein	Nola1, AA409823, AI326794, C430047J18Rik	0.940635	1.91937	0.00888493
Nos2	Nitric oxide synthase 2		0.871683	1.8298	0.00925952
Cyyr1	Cysteine And Tyrosine Rich 1		0.86462	1.82086	0.00314728
Tmem86a	Transmembrane Protein 86A		0.860128	1.8152	0.00881767
Adamts13	ADAM family	Gm710, vWF-CP, ADAM-TS13, ADAMTS-13	0.794235	1.73416	0.000564656
Hmmr	Hyaluronan Mediated Motility Receptor	CD168; Rhamm; AA386826	0.705848	1.6311	0.00279896
Dysf	Dysferlin	D6Pas3, AI604795	0.684117	1.60672	5.09185e-05
Mettl25	Methyl transferase like 25		0.677951	1.59987	0.00482994
Gm572	Predicted gene 572	b2b1167Clo	0.665776	1.58642	0.00669909
Trpc3	Transient Receptor Potential Cation Channel Subfamily C Member 3		0.653807	1.57331	0.00216112
Has3	Hyaluronan Synthase 3		0.636972	1.55506	0.00453485
6330408A02Rik	RIKEN cDNA 6330408A02 gene		0.630486	1.54809	0.00270913
Gm20594	Predicted gene 20594	Mtrnr2l(Mitochondrially encoded 16s RNA)	0.606604	1.52267	0.00663542
Hspb6	Heat Shock Protein Family B (Small) Member 6	Gm479, Hsp20	0.541335	1.45532	0.00107345
Unc13b	Unc-13 Homolog B	Munc13-1	0.538474	1.45244	0.00758149
Dynlt1a	Dynein light chain Tctex-type 1A		0.536906	1.45086	0.00553311
Brip1	BRCA1 Interacting Protein C-Terminal Helicase 1	OF, FACJ, Bach1, Fancj, 3110009N10Rik, 8030460J03Rik	0.530311	1.44424	0.00928834
Rcl1	RNA Terminal Phosphate Cyclase Like 1	Rnac; RPCL1; C76567; AI789745; 2310040A02Rik	0.527614	1.44154	0.00957435
Zbtb39	Zinc Finger And BTB Domain Containing 39	mKIAA0352	0.517712	1.43168	0.00174695
Hs3st5	Heparan Sulfate-Glucosamine 3-Sulfotransferase 5	Gm1151	0.509377	1.42344	0.00546694
Myh1	Myosin Heavy Chain 1		0.503754	1.4179	0.00333385
Mylip	Myosin Regulatory Light Chain Interacting Protein	Mir; 9430057C20Rik	0.493197	1.40756	0.00163999
Tfcp2l1	Transcription Factor CP2 Like 1	Cp2l1, LBP-9, Crtr-1	0.486676	1.40121	0.00706114
Vmn1r58	vomeronasal 1 receptor 58	V3R4	0.465337	1.38064	0.0007061
Bhlhe41	Basic helix-loop-helix family member E41	DEC2, Bhlhb3, Sharp1, Bhlhb2l, 6430520M22Rik	0.465015	1.38033	0.000944116
Sobp	Sine oculis binding protein homolog		0.458522	1.37413	0.000952603
Setd1b	Set domain containing 1B		0.458212	1.37384	0.00595724
Phldb2	Pleckstrin homology like domain family B member 2	MOR20-1	0.455302	1.37107	0.00620006
Olfr613	Olfactory receptor 613		0.44347	1.35987	0.00127702
Gxylt1	Glucoside xylosyltransferase 1	Gm87, Glt8d3	0.43432	1.35127	0.00620525
Ptpn3	Protein tyrosine phosphatase, Non-receptor Type 3	PTPCL	0.421686	1.33949	0.00472513
Sfmbt1	Scm like with four mbt domains 1	Smr, Sfmbt	0.38674	1.30744	0.00960456
Dynll2	Dynein light chain LC8-Type2		0.385282	1.30611	0.0036272
Zfp606	Zinc finger protein 606		0.381364	1.30257	0.00826488
Dph5	Diphthamide biosynthesis 5	C80186	0.378483	1.29997	0.00280239
Zfp65	Zinc finger protein 65	KRAB5	0.371065	1.29331	0.00660297
Usp12	Ubiquitin specific peptidase 12		0.368162	1.29071	0.00864111

## Sheet: Fig. 3B
Category		Term	Count	%	PValue	Genes	List Total	Pop Hits	Pop Total	Fold	Enrichment Bonferroni	Benjamini	FDR
GOTERM_BP_DIRECT	GO:0071346	cellular response to interferon-gamma	6	12.5	3.49798e-06	GM10591, CCL9, ADAMTS13, NOS2, GM13304, CCL21B	44	109	20094	25.1384	0.00140171	0.000719885	0.000700138
GOTERM_BP_DIRECT	GO:0070098	chemokine-mediated signaling pathway	5	10.4167	3.59045e-06	GM10591, CCL9, GM13304, PF4, CCL21B	44	49	20094	46.6002	0.00143874	0.000719885	0.000700138
GOTERM_BP_DIRECT	GO:0071356	cellular response to tumor necrosis factor	6	12.5	1.45699e-05	GM10591, SMPD3, CCL9, ADAMTS13, GM13304, CCL21B	44	146	20094	18.7677	0.00582555	0.00194751	0.00189409
GOTERM_BP_DIRECT	GO:0040008	regulation of growth	5	10.4167	2.68278e-05	SOCS2, SOCS3, SOCS1, CISH, MNDAL	44	81	20094	28.1902	0.0107004	0.00215159	0.00209257
GOTERM_BP_DIRECT	GO:0046854	phosphatidylinositol phosphorylation	4	8.33333	0.000187502	SOCS2, SOCS3, SOCS1, CISH	44	52	20094	35.1294	0.0724378	0.00835426	0.00812509
GOTERM_BP_DIRECT	GO:0009968	negative regulation of signal transduction	4	8.33333	0.000221592	SOCS2, SOCS3, SOCS1, CISH	44	55	20094	33.2132	0.0850338	0.00888584	0.00864208
GOTERM_BP_DIRECT	GO:0046426	negative regulation of JAK-STAT cascade	3	6.25	0.000596054	SOCS2, SOCS3, SOCS1	44	17	20094	80.5909	0.212655	0.0217289	0.0211328
GOTERM_BP_DIRECT	GO:0071347	cellular response to interleukin-1	4	8.33333	0.000718552	GM10591, CCL9, GM13304, CCL21B	44	82	20094	22.2772	0.250421	0.0240116	0.0233529
GOTERM_BP_DIRECT	GO:0007259	JAK-STAT cascade	3	6.25	0.00315212	SOCS2, SOCS3, SOCS1	44	39	20094	35.1294	0.718041	0.0902856	0.087809
GOTERM_BP_DIRECT	GO:0043547	positive regulation of GTPase activity	4	8.33333	0.00800525	GM10591, CCL9, GM13304, CCL21B	44	192	20094	9.5142	0.960166	0.200632	0.195128
GOTERM_BP_DIRECT	GO:0001932	regulation of protein phosphorylation	3	6.25	0.0115323	SMPD3, SOCS3, SOCS1	44	76	20094	18.0269	0.990451	0.272027	0.264565
GOTERM_BP_DIRECT	GO:0035556	intracellular signal transduction	5	10.4167	0.0153855	SOCS2, SOCS3, SOCS1, CISH, NOS2	44	450	20094	5.07424	0.998006	0.324715	0.315807
GOTERM_BP_DIRECT	GO:0085029	extracellular matrix assembly	2	4.16667	0.0253861	SMPD3, HAS3	44	12	20094	76.1136	0.999967	0.424159	0.412524
GOTERM_BP_DIRECT	GO:0042532	negative regulation of tyrosine phosphorylation of STAT protein	2	4.16667	0.0295554	SOCS3, SOCS1	44	14	20094	65.2403	0.999994	0.474069	0.461065

[truncated: 48 more sheets: Fig. 3C, Fig. 3D, Fig. 3F, Fig. 4B, Fig. 4C, Fig. 4F, Fig. 4G, Fig. 5E, Fig. 6C, Fig. 6D, Fig. 6E, Fig. 6F, Fig. 6G, Fig. 7B, Fig. 7D, Fig. 8A, Fig. 8B, Fig. 8C, Fig. 8D, Fig. 8F …]
